# Supplementary material for: Recovery of Bacteroides thetaiotaomicron ameliorates hepatic steatosis in experimental alcohol-related liver disease
Source: Gut Microbes. 2022 Jul 3;14(1):2089006. doi: 10.1080/19490976.2022.2089006 (PMC9255095; doi:10.1080/19490976.2022.2089006)
Supplement: Supplemental Material [file KGMI_A_2089006_SM6293.zip]

Archive with 8 entries (8 files):
- Supplementary_figure1.tif
- Supplementary_figure_2.tif
- Supplementary_figure_3.tif
- Supplementary_figure_4.tif
- Supplementary_figure_5.tif
- Supplementary_figure_6.tif
- supplementary.docx
- supplementary_figure_captions.docx
